# Supplementary material for: SVDNVLDA: predicting lncRNA-disease associations by Singular Value Decomposition and node2vec
Source: BMC Bioinformatics. 2021 Nov 2;22:538. doi: 10.1186/s12859-021-04457-1 (PMC8561941; doi:10.1186/s12859-021-04457-1)
Supplement: Supplementary file 1 — Additional file 1. The numerical values of diagonal elements in the importance matrix Σ. [file 12859_2021_4457_MOESM1_ESM.xlsx]

## Sheet: S2
Here is the diagonal elements of ∑, descending ordered and each numbers reflects the importance of the corrospanding dimension in U and VT and we can see a drastically drop between the 173rd and 174th dimensions
39.4018
14.5339
12.4625
11.6322
11.3629
11.1574
10.8231
10.2321
9.68593
9.63943
9.44334
9.25333
9.10806
9.07338
8.88062
8.58278
8.14587
7.87373
7.69197
7.63059
7.28449
7.27208
6.90258
6.75358
6.42807
6.27806
6.14073
5.97282
5.86038
5.79912
5.61303
5.3296
5.18765
5.08875
4.9673
4.88825
4.80731
4.55713
4.49945
4.37796
4.10905
4.03504
3.96863
3.88628
3.71796
3.6347
3.58675
3.31651
3.20238
3.08982
2.98945
2.89558
2.75919
2.7225
2.65747
2.58413
2.53102
2.48296
2.42924
2.34592
2.29544
2.2639
2.23683
2.18712
2.15755
2.13612
2.08638
2.08096
2.0411
2.02728
2.0101
1.98409
1.95587
1.92258
1.85817
1.8491
1.84338
1.79213
1.7454
1.7436
1.72105
1.71837
1.69944
1.67106
1.63883
1.62708
1.61918
1.61803
1.6042
1.59302
1.57502
1.52931
1.51794
1.49559
1.46858
1.44587
1.42441
1.4043
1.39802
1.36924
1.36579
1.34712
1.32965
1.31811
1.31353
1.2777
1.25642
1.2373
1.23366
1.20119
1.17381
1.15233
1.14383
1.10146
1.07541
1.06654
1.04508
1.01972
1.00192
1
0.999145
0.998071
0.996962
0.994326
0.993236
0.989643
0.988379
0.979263
0.977522
0.97152
0.965601
0.95505
0.949149
0.938347
0.932435
0.910741
0.905375
0.89283
0.887
0.871115
0.868059
0.855655
0.840654
0.819707
0.813997
0.803773
0.782805
0.768695
0.761071
0.758191
0.74911
0.729396
0.715344
0.661254
0.660086
0.645705
0.638576
0.623468
0.618034
0.611804
0.592915
0.572779
0.562953
0.540126
0.518449
0.484566
0.444611
0.434497
0.417249
0.382669
0.356776
0.310479
0.280368
3.7839e-14
4.83177e-15
4.61441e-15
2.7241e-15
2.7241e-15
2.7241e-15
2.7241e-15
2.7241e-15
2.7241e-15
2.7241e-15
2.7241e-15
2.7241e-15
2.7241e-15
2.7241e-15
2.7241e-15
2.7241e-15
2.7241e-15
2.7241e-15
2.7241e-15
2.7241e-15
2.7241e-15
2.7241e-15
2.7241e-15
2.7241e-15
2.7241e-15
2.7241e-15
2.7241e-15
2.7241e-15
2.7241e-15
2.7241e-15
2.7241e-15
2.7241e-15
2.7241e-15
2.7241e-15
2.7241e-15
2.7241e-15
2.7241e-15
2.7241e-15
2.7241e-15
2.7241e-15
2.7241e-15
2.7241e-15
2.7241e-15
2.7241e-15
2.7241e-15
2.7241e-15
2.7241e-15
2.7241e-15
2.7241e-15
2.7241e-15
2.7241e-15
2.7241e-15
2.7241e-15
2.7241e-15
2.7241e-15
2.7241e-15
2.7241e-15
2.7241e-15
2.7241e-15
2.7241e-15
2.7241e-15
2.7241e-15
2.7241e-15
2.7241e-15
2.7241e-15
2.7241e-15
2.7241e-15
2.7241e-15
2.7241e-15
2.7241e-15
2.7241e-15
2.7241e-15
2.7241e-15
2.7241e-15
2.7241e-15
2.7241e-15
2.7241e-15
2.7241e-15
2.7241e-15
2.7241e-15
2.7241e-15
2.7241e-15
2.7241e-15
2.7241e-15
2.7241e-15
2.7241e-15
2.7241e-15
2.7241e-15
2.7241e-15
2.7241e-15
2.7241e-15
2.7241e-15
2.7241e-15
2.7241e-15
2.7241e-15
2.7241e-15
2.7241e-15
2.7241e-15
2.7241e-15
2.7241e-15
2.7241e-15
2.7241e-15
2.7241e-15
2.7241e-15
2.7241e-15
2.7241e-15
2.7241e-15
2.7241e-15
2.7241e-15
2.7241e-15
2.7241e-15
2.7241e-15
2.7241e-15
2.7241e-15
2.7241e-15
2.7241e-15
2.7241e-15
2.7241e-15
2.7241e-15
2.7241e-15
2.7241e-15
2.7241e-15
2.7241e-15
2.7241e-15
2.7241e-15
2.7241e-15
2.7241e-15
2.7241e-15
2.7241e-15
2.7241e-15
2.7241e-15
2.7241e-15
2.7241e-15
2.7241e-15
2.7241e-15
2.7241e-15
2.7241e-15
2.7241e-15
2.7241e-15
2.7241e-15
2.7241e-15
2.7241e-15
2.7241e-15
2.7241e-15
2.7241e-15
2.7241e-15
2.7241e-15
2.7241e-15
2.7241e-15
2.7241e-15
2.7241e-15
2.7241e-15
2.7241e-15
2.7241e-15
2.7241e-15
2.7241e-15
2.7241e-15
2.7241e-15
2.7241e-15
2.7241e-15
2.7241e-15
2.7241e-15
2.7241e-15
2.7241e-15
2.7241e-15
2.7241e-15
2.7241e-15
2.7241e-15
2.7241e-15
2.7241e-15
2.7241e-15
2.7241e-15
2.7241e-15
2.7241e-15
2.7241e-15
2.7241e-15
2.7241e-15
2.7241e-15
2.7241e-15
2.7241e-15
2.7241e-15
2.7241e-15
2.7241e-15
2.7241e-15
2.7241e-15
2.7241e-15
2.7241e-15
2.7241e-15
2.7241e-15
2.7241e-15
2.7241e-15
2.7241e-15
2.7241e-15
2.7241e-15
2.7241e-15
2.7241e-15
2.7241e-15
2.7241e-15
2.7241e-15
2.7241e-15
2.7241e-15
2.7241e-15
2.7241e-15
2.7241e-15
2.7241e-15
2.7241e-15
2.7241e-15
2.7241e-15
2.7241e-15
2.7241e-15
2.7241e-15
2.7241e-15
2.7241e-15
2.7241e-15
2.7241e-15
2.7241e-15
2.7241e-15
2.7241e-15
2.7241e-15
2.7241e-15
2.7241e-15
2.7241e-15
2.7241e-15
2.7241e-15
2.7241e-15
2.7241e-15
2.7241e-15
2.7241e-15
2.7241e-15
2.7241e-15
2.7241e-15
2.7241e-15
2.7241e-15
2.7241e-15
2.7241e-15
2.7241e-15
2.7241e-15
2.7241e-15
2.7241e-15
2.7241e-15
2.7241e-15
2.7241e-15
2.7241e-15
2.7241e-15
2.7241e-15
2.7241e-15
2.7241e-15
2.7241e-15
2.7241e-15
2.7241e-15
2.7241e-15
2.7241e-15
2.7241e-15
2.7241e-15
2.7241e-15
2.50253e-15
1.82867e-15
1.60816e-15
2.23134e-17
