# Supplementary material for: SVDNVLDA: predicting lncRNA-disease associations by Singular Value Decomposition and node2vec
Source: BMC Bioinformatics. 2021 Nov 2;22:538. doi: 10.1186/s12859-021-04457-1 (PMC8561941; doi:10.1186/s12859-021-04457-1)
Supplement: Supplementary file 2 — Additional file 2. The sensitivity results of different features in classifiers. [file 12859_2021_4457_MOESM2_ESM.xlsx]

## Sheet: Sen
the Sen Results of Classifiers
	SVD	N2V16	SN2V16	N2V32	SN2V32	N2V64	SN2V64	N2V128	SN2V128
LR	0.9188	0.9482	0.9509	0.9416	0.9418	0.9424	0.9444	0.9462	0.9462
NB	0.8984	0.9433	0.8995	0.9378	0.9013	0.942	0.9059	0.9447	0.9161
RF	0.9174	0.9287	0.9272	0.9197	0.926	0.9168	0.9276	0.9214	0.9298
ADB	0.9426	0.9436	0.9464	0.9411	0.9455	0.9356	0.9464	0.9349	0.9431
XGB	0.9504	0.95	0.9546	0.9422	0.9529	0.9411	0.9522	0.9451	0.9528
