# Supplementary material for: SVDNVLDA: predicting lncRNA-disease associations by Singular Value Decomposition and node2vec
Source: BMC Bioinformatics. 2021 Nov 2;22:538. doi: 10.1186/s12859-021-04457-1 (PMC8561941; doi:10.1186/s12859-021-04457-1)
Supplement: Supplementary file 3 — Additional file 3. The specificity results of different features in classifiers. [file 12859_2021_4457_MOESM3_ESM.xlsx]

## Sheet: Spec
the Spec Results of Classifiers
	SVD	N2V16	SN2V16	N2V32	SN2V32	N2V64	SN2V64	N2V128	SN2V128
LR	0.9227	0.9281	0.9301	0.9301	0.9292	0.9272	0.9287	0.9316	0.9285
NB	0.7671	0.8946	0.7917	0.8862	0.8105	0.8672	0.8229	0.851	0.8428
RF	0.9349	0.929	0.9345	0.9334	0.9345	0.9325	0.9331	0.93	0.9318
ADB	0.9187	0.9267	0.9287	0.9252	0.9294	0.9223	0.9291	0.9214	0.9267
XGB	0.9263	0.93	0.9373	0.929	0.9369	0.9318	0.9382	0.9276	0.936
