# Supplementary material for: SVDNVLDA: predicting lncRNA-disease associations by Singular Value Decomposition and node2vec
Source: BMC Bioinformatics. 2021 Nov 2;22:538. doi: 10.1186/s12859-021-04457-1 (PMC8561941; doi:10.1186/s12859-021-04457-1)
Supplement: Supplementary file 5 — Additional file 5. The complete case study results of breast cancer. [file 12859_2021_4457_MOESM5_ESM.xlsx]

## Sheet: S5_BreastCancerResult
HCP5
MBNL1-AS1
TNRC6C-AS1
RN7SL1
MIR155HG
DISC1
LRRC2-AS1
NRON
lnc-KCTD6-3
MORT
PICSAR
PCAT1
CDKN2B
FER1L4
SMAD5-AS1
PCAT7
LINC01315
BOKAS
LINC01262
LINC-NeD125
IFNG-AS1
HNF1A-AS1
lnc-AL355149.1-1
lnc-ZNF674-1
NDM29
DGCR5
CASC7
FAM215A
gtl2-as
GFRA1
DAOA-AS1
LINC01410
lnc-Sox5
MIR31HG
MEG8
MIR4697HG
PXN-AS1
LINC00319
LINC0086
CASC11
AC144450.1
LOC553103
PCA3
NCK1-AS1
GClnc1
FGD5-AS1
lncRNA-LET
AC100786.1
ADAMTS9-AS1
FMR1-AS1
RBM5-AS1
FAM3D-AS1
lnc-LCE5A-1
MATN1-AS1
SNHG4
RNY3
21A
EGFR-AS1
NONRATT021972
lnc-DC
SOX2-OT
XLOC_000303
XLOC_010588
DISC2
PACERR
ESCCAL-5
ELF3-AS1
ENST00000457799
BOK-AS1
RN7SK
LINC00271
BACE1-AS
FGF10-AS1
KIAA0125
SNHG20
EWSAT1
C5orf66-AS1
CCDC144NL-AS1
GLIS3-AS1
SNHG9
ACTN4
AC087521.1
LINC01420
CTC-276P9.1
IGFBP7-AS1
PCNA-AS1
LOC109207222
DNM3OS
PTCSC2
anti-NOS2A
NOS2
SChLAP1
LncRNA-LALR1
HIF1A-AS1
AL359062
LET
CHRF
LINC00612
FOXP4-AS1
FTX
SAMMSON
GAPLINC
MIR4435-2HG
lnc-THOR
ATP6V1G2-DDX39B
lncTCF7
PEG10
ZNRD1-AS1
RMST
LOC730101
PCAT6
DLG1-AS1
NR2F2-AS1
MIR17HG
MSC-AS1
LINC01616
XLOC_006390
HAR1B
BM742401
LINC01104
LINC01061
LINC00504
MA-LINC1
LINC00858
TC0101441
LINC00313
AC068282.1
SSTR5-AS1
MIR99AHG
PAR5
DDX11-AS1
CCHE1
lncRNA-CIR
UNC5B-AS1
AIRN
CCEPR
PAUPAR
TUSC7
WT1-AS
EGOB
MYEF2
PRINS
CASC8
LINC00675
HOXA10-AS
MYU
HLA-F-AS1
LINC00176
lnc-DILC
HANR
HAGLR
FOXD2-AS1
PCGEM1
GAS5-family
LINC00908
LINC00173
AB209630
DUXAP8
ROR1-AS1
AWPPH
LBCS
LINC00312
HMLINCRNA717
PSMB8-AS1
ZEB1
PCED1B-AS1
lncSox4
LINC00958
LOC100130476
DILC
EgoA
DBH-AS1
lncGPR107
CEBPA-AS1
CALML3-AS1
AK001796
RAMP2-AS1
ZNF667-AS1
AB073614
LINC-UFC1
NPAP1
AC007743.1
GASL1
RPL34-AS1
EPEL
AATBC
LINC00336
HLA-AS1
GATA6-AS1
FMR6
HAR1
CTBP1-AS
LINC01082
RP11-838N2.4
MYOSLID
MYCNOS
AOC4P
PANDA
LINC01426
CPS1-IT1
MT-LIPCAR
LINC00161
RPSAP52
NPTN-IT1
lncRNA625
CCAL
MIR205HG
DUXAP10
uc002mbe.2
SLCO4A1-AS1
SOX2OTV7
IGF2AS
n340790
RP5-1024C24.1
CCND1
LINC00355
LINC00265
intergenic lncrna(bf754591)
intronic lncrna in itpr1 locus(bf857841)
intronic lncrna in lepr locus(ck327186)
intronic lncrna in usp15 locus(bf894929)
FMR5
MESTIT1
TRERNA
LRRC75A-AS1
TPTE2P1
LL22NC03-N64E9.1
AK027294
FOXF1-AS1
PCAT29
TP53TG1
LINC00689
HCG18
LINC01772
FGFR3-AS1
CUDR
LOC146880
HTT-AS
OTUD6B-AS1
HIT000218960
LINC00982
GATA6-AS
MYCNOS-01
LINC00662
CHIAP2
SATB2-AS1
CTD-2574D22.4
LINC01207
SlncR1
MIR100HG
ENST00000434223
MFI2-AS1
AL022322.2
LINC02424
HOXA
LINC00994
NAG7
LINC00114
HIF2PUT
UPF1
BC032469
LncRNA ROR
LMCD1-AS1
Abhd11os
AL031710.1
ENST00000537266
LINC01013
NAMA
UPAT
intergenic lncrna(be008094)
intergenic lncrna(be155946)
intergenic lncrna(be702744)
intergenic lncrna(bf736784)
intergenic lncrna(bf918966)
intergenic lncrna(bf944704)
intergenic lncrna(bf956245)
intronic lncrna in arhgap12 locus(be007885)
intronic lncrna in arrb1 locus(bf944729)
intronic lncrna in ascc3 locus(aw937483)
intronic lncrna in atf3 locus(bf875569)
intronic lncrna in c11orf49 locus(aw846670)
intronic lncrna in c16orf46 locus(bf364131)
intronic lncrna in c20orf7 locus(be089575)
intronic lncrna in ctnnd1 locus(bf919473)
intronic lncrna in dip2b locus(aw852151)
intronic lncrna in dst locus(aw860958)
intronic lncrna in enosf1 locus(bf334142)
intronic lncrna in gldn locus(aw901803)
intronic lncrna in gphn locus(be160464)
intronic lncrna in maea locus(be168993)
intronic lncrna in mkl1 locus(bf898694)
intronic lncrna in n4bp2l2 locus(bq316935)
intronic lncrna in nbpf10 locus(bg004239)
intronic lncrna in nkain2 locus(be160056)
intronic lncrna in nop58 locus(aw865910)
intronic lncrna in nr2c2 locus(be166370)
intronic lncrna in pask locus(be168353)
intronic lncrna in ppp4r1 locus(be003587)
intronic lncrna in sorbs1 locus(bf368581)
intronic lncrna in stx12 locus(aw820168)
intronic lncrna in tmem189-ube2v1 locus(be062809)
intronic lncrna in tnk2 locus(ck327106)
intronic lncrna in ube2v1 locus(be062809)
miR143HG
LINC-UBC1
RMEL3
LOC285758
CDKN2BAS
PARROT
ncRAN
MDC1-AS
TRERNA1
XIAP-AS1
LINC00462
lincRNA-ROR
IPW
uc001lsz
FAM201A
AC025580.1
EMX2OS
NRIR
MIR22HG
MIR137HG
lncRNA-422
LncRNA-BCAT1
HOST2
KCNQ1DN
lncRNA-NEF
ASB16-AS1
DCTN1-AS1
AK023948
GNAS-AS1
LUADT1
LINC01354
RAD51-AS1
LINC00572
GPR65
CFLAR-AS1
CACNA1G-AS1
BDNF-AS
ASAP1-IT1
AL627422.2
MACC1-AS1
MCM3AP-AS1
PXN-AS1-L
HOXA-AS3
SNHG18
IGF2-AS
LINC00115
aHIF
LINC00974
lncARSR
MALINC1
JPX
APTR
HAS2-AS1
lncAGER
OECC
LINC02041
DLEU2
PLAC2
HAGLROS
BRE-AS1
ILF3-AS1
LINC00337
AC062028.1
lncRNA00673
KRT7-AS
uc.338
GAS8-AS1
HNF1A-AS
PHBP1
LINC00538
RNCR3
LINC01314
MFI2
AL031123.2
CASC2c
TUC338
PDIA3P1
ZXF1
AK001058
UCC
NBR2
HOXA13
Erbb4-IR
IUR
MIR210HG
LINC02418
NEXN-AS1
PGM5-AS1
lncBRM
RMRP
LINC00277
KTN1-AS1
HOXA11
LINC00515
DARS-AS1
MUC20-OT1
LINC01503
CASC21
LINC00973
intronic lncrna in dazap1 locus(bg010309)
intronic lncrna in map2k5 locus(bf893298)
HEIH
AC125807.2
LINC01006
LOC441178
PAN
XLOC_008466
MANCR
RGMB-AS1
LINC00346
NR2F1-AS1
THOR
C21orf62-AS1
LINC00221
KMT2E-AS1
PART1
MIR34AHG
CADM1-AS1
PCAN-R1
LINC01158
lnc-OC1
ABHD11-AS1
B3GALT5-AS1
HOXB-AS3
LINC00969
AC008392.1
LINC00525
LINC00174
RP11-552M11.4
WEE2-AS1
CARLo-5
lnc01614
lncRNA-ROR
PINCR
KRT19P3
HCG22
KIAA0087
LOC344887
ecCEBPA
MYCLo-4
LINC00707
RP5-833A20.1
GACAT2
SPINT1-AS1
MIR503HG
LINC00467
HAR1A
BALR-2
NEAT1_2
MLK7-AS1
lnc-EGFR
SRHC
LINC-PINT
AC090510.3
TPT1-AS1
LINC00887
LINC00857
CBR3-AS1
RNY1
MIR7-3HG
lncRNA-MVIH
AL590666.3
LINC01436
HCG11
AC004528.1
PSMD6-AS1
SLC26A4-AS1
CACS15
AC007388.1
RP11-600K15.1
FALEC
LINC01194
lncRNA-HEIH
lncRNA-URHC
RUNX1-IT1
INHBA-AS1
BX357664
AB019562
LINC00629
GMAN
RERT
LEIGC
MALAT2
LINC01088
LINC01419
MSTO2P
HOXB13-AS1
CASC19
BLACAT2
PCBP2-OT1
GABPB1-AS1
LINC00565
AC138128.1
LINC00483
PROX1-AS1
CADM3-AS1
EIF3J-AS1
MINCR
SBDSP1
VPS9D1-AS1
AC139887.2
LINC00037
GAS5-AS1
IGF2BP2-AS1
ZNF281
GPC3-AS1
lncRNA-EBIC
CCND2-AS1
C14orf132
TPTEP1
SEMA3B-AS1
CLMAT3
XLOC_010235
FLVCR1-AS1
RP11-363E7.4
AC022257.1
AC037441.1
CRYBG3
LINC01186
LINC02042
CAHM
RP11
LINC01510
PURPL
NCRUPAR
TOB1-AS1
SDPR-AS
PCAT19
lncRNA-UCA1
AL031595.2
SOX21-AS1
ZNFX1-AS1
AC245452.1
LINC00261
LINC00850
pancEts-1
LincRNAFEZF1-AS1
ZFPM2-AS1
LINC00882
LINC01138
LINC00341
LINC00470
DBET
AC092802.1
LEF1-AS1
LINC00441
NR027113
LINC01225
SNHG11
AC003681.1
FAM83A-AS1
LINC01093
AC005696.4
AP002380.1
AC022075.3
LBX2-AS1
AC008691.1
OGFRP1
MDC1-AS1
LINC00210
LINC01433
GAS6-AS1
LINC01139
PAPAS
FLJ33360
MYLK-AS1
LCAL6
LINC01852
TDRG1
FR0348383
RP1-4514.2
BC029135
CAR10
PTAR
LINC00941
AC109322.1
PCAT18
DCST1-AS1
RP11-81H3.2
TTTY15
ZXF2
lncRNA-PRAL
AC104809.1
BAALC-AS1
AL121895.1
GCRL1
HOXB-AS1
X91348
ENTPD1-AS1
PCAT14
LINC00160
LOC283070
LINC003121
SUZ12P1
RAET1K
PRAL
LOC440905
RP11-909N17.3
DQ786243
SNHG8
AL358334.2
LINC00926
SFTA1P
LOC389332
AC023590.1
AC025580.3
AL357033.4
MIR7515HG
AC025263.1
LINC01018
BAIAP2-AS1
lncRNA-p21
KRTAP5-AS1
AL139011.1
RFPL1S
LOC100507661
ST3GAL6-AS1
RP11-160H22.5
OVCH1-AS1
LINC00961
RP11-181G12.2
