# Supplementary material for: SVDNVLDA: predicting lncRNA-disease associations by Singular Value Decomposition and node2vec
Source: BMC Bioinformatics. 2021 Nov 2;22:538. doi: 10.1186/s12859-021-04457-1 (PMC8561941; doi:10.1186/s12859-021-04457-1)
Supplement: Supplementary file 6 — Additional file 6. The complete case study results of lung cancer. [file 12859_2021_4457_MOESM6_ESM.xlsx]

## Sheet: 肺癌相关概率
TNRC6C-AS1
SNHG16
TUG1
LINC00963
NRON
RN7SL1
lnc-Sox5
HAGLR
LINC00460
AGAP2-AS1
MIR4697HG
lnc-DC
NONRATT021972
TMPO-AS1
MIR155HG
MBNL1-AS1
TUSC7
PCA3
SNHG20
FOXCUT
LINC01262
DLX6-AS1
HCP5
GAPLINC
FGF10-AS1
DAOA-AS1
miR143HG
lnc-KCTD6-3
PCGEM1
BCAR4
BLACAT1
NDM29
TP73-AS1
DUXAP10
GHET1
PTENP1
MORT
DLEU1
CCDC26
LINC01296
LINC-UFC1
HNF1A-AS1
NCRUPAR
FOXD2-AS1
LINC01420
MIR17HG
HULC
ZFAS1
FOXP4-AS1
FAM3D-AS1
lnc-LCE5A-1
n340790
RP5-1024C24.1
FALEC
LINC01410
CRNDE
CASC15
gtl2-as
ZEB1-AS1
CTD-2574D22.4
PlncRNA-1
DISC1
ABHD11-AS1
XIST
SOX2-OT
FAM215A
GFRA1
PXN-AS1
THOR
SNHG14
CHRF
lncRNA-LET
IFNG-AS1
SChLAP1
MIR137HG
SNHG5
WDFY3-AS2
MINCR
LINC00472
LINC00313
DUXAP8
HOXD-AS1
LINC00176
DRAIC
CCHE1
HOXA13
CARLo-5
lncRNA-UCA1
CCAL
GPR65
HAND2-AS1
LINC00572
PART1
CCEPR
DDX11-AS1
LINC00958
ZNFX1-AS1
HCG11
FGD5-AS1
PANDAR
LINC01616
ARAP1-AS1
LRRC2-AS1
SOX2OT
TRPM2-AS
LINC00974
AC068282.1
PTCSC2
RBM5-AS1
UNC5B-AS1
LOC554202
MFI2-AS1
TRERNA
HOST2
HAR1A
AC090510.3
LINC00707
HAR1
lncBRM
IGF2AS
RP5-833A20.1
ADAMTS9-AS1
PAUPAR
IGFBP7-AS1
MIR99AHG
HIF1A-AS1
CDKN2B
SBF2-AS1
DISC2
AB209630
UPF1
NEAT1_2
MATN1-AS1
PICSAR
EWSAT1
SNHG3
LINK-A
SNHG9
LINC00355
DLEU2
HAR1B
NKILA
EGOB
GAS5-family
aHIF
MIR31HG
KTN1-AS1
21A
FEZF1-AS1
FTX
TUBA4B
RPPH1
AC087521.1
HLA-AS1
RP11-81H3.2
AL627422.2
LINC-UBC1
BOK-AS1
FGFR3-AS1
LINC-POU3F3
KRT7-AS
LINC01061
ESCCAL-5
LOC284454
RAMP2-AS1
FAS-AS1
AB019562
LINC01426
GClnc1
HIF1A-AS2
MANCR
SNHG12
lncTCF7
lnc-AL355149.1-1
ACTN4
ANCR
RP11-363E7.4
AB073614
HCG22
LBCS
ROR1-AS1
SPRY4-IT1
PRNCR1
lncRNA-HEIH
CBR3-AS1
LINC00668
IGF2-AS
RPSAP52
GACAT3
LOC441178
LINC01133
SNHG6
LINC02424
LINC01315
LINC00161
LINC00271
LINC00461
FMR5
FMR6
RMST
LINC00441
ZNF281
PINK1-AS
NR2F1-AS1
LINC00462
LINC01104
HOXA-AS2
KIAA0087
HTT-AS
PSMB8-AS1
LINC00982
SMAD5-AS1
NR027113
lncSox4
NPAP1
PEG10
MAGI2-AS3
LINC00470
ADAMTS9-AS2
MAPT-AS1
HOXA
LINC00994
HANR
SLCO4A1-AS1
AL031123.2
AC004528.1
FMR1-AS1
LINC02041
AL162457.1
anti-NOS2A
NOS2
PDIA3P1
MIR100HG
HEIH
LINC00174
HMLINCRNA717
LOXL1-AS1
SNHG17
intergenic lncrna(be155946)
intronic lncrna in arrb1 locus(bf944729)
LINC00324
LOC553103
CASC7
OTUD6B-AS1
PCAT7
LINC0086
CLMAT3
lncRNA00673
lncRNA-URHC
TPTE2P1
AL121895.1
DQ786243
OR3A4
MDC1-AS1
SOX2OTV7
MESTIT1
LINC00346
TTN-AS1
EgoA
GASL1
AC125807.2
MDC1-AS
LINC00665
lnc-ZNF674-1
GMAN
LINC01225
XLOC_010235
LINC-NeD125
RN7SK
MYOSLID
SRHC
AK023948
LINC00520
ELF3-AS1
lncRNA-p21
PCAT14
SNHG8
CADM3-AS1
KRT19P3
AC003681.1
AC144450.1
BOKAS
CTC-276P9.1
GAS8-AS1
EIF3J-AS1
FOXD3-AS1
AL359062
LINC00689
intronic lncrna in itpr1 locus(bf857841)
intronic lncrna in usp15 locus(bf894929)
LINC00641
CCDC144NL-AS1
LINC01082
LINC00341
PACERR
SOX2
RP11
PTPRG-AS1
AATBC
AK001058
RMEL3
SUMO1P3
RNCR3
MYCNOS-01
LINC01006
AC022075.3
AL590666.3
CAHM
IPW
CYTOR
lncRNA-MVIH
intergenic lncrna(be702744)
intergenic lncrna(bf736784)
intergenic lncrna(bf944704)
intronic lncrna in ascc3 locus(aw937483)
intronic lncrna in c11orf49 locus(aw846670)
intronic lncrna in dst locus(aw860958)
intronic lncrna in gldn locus(aw901803)
intronic lncrna in maea locus(be168993)
intronic lncrna in nbpf10 locus(bg004239)
intronic lncrna in pask locus(be168353)
intronic lncrna in sorbs1 locus(bf368581)
intronic lncrna in stx12 locus(aw820168)
intronic lncrna in tmem189-ube2v1 locus(be062809)
intronic lncrna in tnk2 locus(ck327106)
LINC01158
LINC00265
RUNX1-IT1
AC005696.4
KCNK15-AS1
GATA6-AS
RP1-4514.2
RP11-600K15.1
ZEB1
lnc-EGFR
ecCEBPA
NPTN-IT1
INHBA-AS1
GABPB1-AS1
LOC109207222
LINC00114
NCK1-AS1
intergenic lncrna(bf754591)
intronic lncrna in lepr locus(ck327186)
intronic lncrna in n4bp2l2 locus(bq316935)
SRA
LINC00052
MT-LIPCAR
HOXA-AS3
LINC003121
intronic lncrna in gphn locus(be160464)
intronic lncrna in ppp4r1 locus(be003587)
lncRNA-CIR
EZR-AS1
MIR503HG
GPC3-AS1
lncRNA-EBIC
LINC01125
ENST00000457799
LRRC75A-AS1
PCNA-AS1
ROR
LINC00312
HOXA11
HMMR-AS1
TRERNA1
HCG18
ATP6V1G2-DDX39B
GAS6-AS2
PSMD6-AS1
SLC26A4-AS1
AWPPH
PAR5
AC008392.1
PRINS
lncUSMycN
BLACAT2
UCC
DNM3OS
HOXA10-AS
XLOC_000303
XLOC_010588
CASC2c
SPINT1-AS1
HIF2PUT
CDKN2BAS
CACS15
ASBEL
FAM83A-AS1
LINC00339
snaR
NR2F2-AS1
AC025580.1
RAD51-AS1
C14orf132
TPTEP1
LINC00467
CEBPA-AS1
PCED1B-AS1
PLAC2
RHPN1-AS1
TC0101441
PCAT-1
CACNA1G-AS1
DLG1-AS1
PCAT29
PAPAS
PTCSC3
LINC01314
LOC285194
GATA6-AS1
lnc-ATB
DARS-AS1
NEF
CTBP1-AS
FAL1
LINC01419
AL358334.2
LINC00926
SUZ12P1
RPL34-AS1
WEE2-AS1
AC100786.1
PAN
LINC01207
MYEF2
DCTN1-AS1
LINC01138
lncRNA-AK058803
GLIS3-AS1
AP002380.1
B3GALT5-AS1
intergenic lncrna(be008094)
intergenic lncrna(bf918966)
intergenic lncrna(bf956245)
intronic lncrna in arhgap12 locus(be007885)
intronic lncrna in atf3 locus(bf875569)
intronic lncrna in c16orf46 locus(bf364131)
intronic lncrna in c20orf7 locus(be089575)
intronic lncrna in ctnnd1 locus(bf919473)
intronic lncrna in dazap1 locus(bg010309)
intronic lncrna in dip2b locus(aw852151)
intronic lncrna in enosf1 locus(bf334142)
intronic lncrna in map2k5 locus(bf893298)
intronic lncrna in mkl1 locus(bf898694)
intronic lncrna in nkain2 locus(be160056)
intronic lncrna in nop58 locus(aw865910)
intronic lncrna in nr2c2 locus(be166370)
intronic lncrna in ube2v1 locus(be062809)
MIR7-3HG
LINC00515
LINC01772
LINP1
SOX21-AS1
BDNF-AS
lncRNA-NEF
EMX2OS
CFLAR-AS1
lncGPR107
LOC100507661
BRE-AS1
LOC283070
lnc-OC1
LINC01093
LncRNA ROR
LINC00210
lncRNA625
LMCD1-AS1
MSR1
HIT000218960
LUNAR1
NRIR
DCST1-AS1
MYLK-AS1
SEMA3B-AS1
AC007743.1
FR0348383
RP11-838N2.4
GNAS-AS1
LINC00525
RGMB-AS1
BM742401
MVIH
LINC00612
LncRNA-LALR1
GIHCG
uc002mbe.2
C5orf66-AS1
AL031710.1
ENST00000537266
LINC01013
NAMA
AOC4P
CAT104
XIAP-AS1
DPP10-AS1
LET
POU3F3
PANDA
MACC1-AS1
IUR
LINC01088
ncRAN
PCAT18
ITGB2-AS1
PARTICLE
BC032469
GACAT2
LINC00538
EGOT
PDIA3P
LINC00899
lnc-HOST2
lnc-THOR
LINC00598
EPEL
LINC00908
PCAN-R1
ENTPD1-AS1
LINC00629
MYCNOS
HAS2-AS1
LINC00336
LINC00628
ASAP1-IT1
l1pa16
mer11c
TUSC8
LINC01287
AK027294
LIFR-AS1
LINC00968
lincRNA-ROR
HOXC-AS3
LINC-ITGB1
LINC00882
TCL6
MAFG-AS1
FLJ33360
lnc-DILC
TPT1-AS1
AC007388.1
CCND1
CADM1-AS1
LINC00173
YIYA
KRTAP5-AS1
HNF1A-AS
lncARSR
DBH-AS1
MLK7-AS1
pancEts-1
SAMMSON
LINC01234
Erbb4-IR
HLA-F-AS1
CHIAP2
lnc01614
AIRN
CCND2-AS1
LINC01139
LINC00160
SlncR1
ASB16-AS1
XLOC_006390
LOC100130476
LINC00959
ILF3-AS1
LINC00969
MIR34AHG
MSC-AS1
MYU
OVCH1-AS1
HOXB-AS1
LINC00504
LINC00657
91H
TSlnc8
LINC01116
PHBP1
KIAA0125
UFC1
LINC00978
AC245452.1
CALML3-AS1
FTH1P3
ZXF1
ZXF2
LINC01433
LINC00221
LINC00941
CERNA2
KCNQ1DN
OGFRP1
HOXC13-AS
LINC-OIP5
TALNEC2
RAET1K
LINC01436
lncCAMTA1
SRA1
lncRNA-422
LncRNA-BCAT1
lncRNA-ROR
PINCR
LEIGC
ADARB2-AS1
LINC00704
WT1-AS
KMT2E-AS1
RNY1
X91348
MALAT2
LINC00565
PXN-AS1-L
AC037441.1
AC092802.1
ANRASSF1
BAIAP2-AS1
BACE1-AS
FOXF1-AS1
LUADT1
LINC00337
ENST00000434223
LINC01018
MUC20-OT1
BORG
LINC00901
AC062028.1
MFI2
IGFL2-AS1
RP11-334E6.12
SFTA1P
C21orf62-AS1
VPS9D1-AS1
TDRG1
NAG7
LINC00115
CASC21
LINC00973
GAS5-AS1
LINC02418
SATB2-AS1
PROX1-AS1
LINC00850
LCAL6
LINC01852
PCAT19
LINC01089
HOXB13-AS1
LINC00667
SNHG18
PARROT
MIF-AS1
GCRL1
PGM5-AS1
DILC
LINC01194
BALR-2
ADPGK-AS1
AL357033.4
GAS6-AS1
RP11-552M11.4
AL031595.2
BC040587
BC029135
LINC01857
GACAT1
LOC285758
PURPL
LINC01140
ZNF667-AS1
sONE
AC022257.1
AC104809.1
BAALC-AS1
SSTR5-AS1
LOC440905
RP11-909N17.3
LINC00887
TATDN1
LINC00518
IRAIN
AC008691.1
RAB11B-AS1
LINC00961
LincRNAFEZF1-AS1
PTAR
TTTY15
AC023590.1
AC025263.1
AC025580.3
AL139011.1
MIR7515HG
RFPL1S
LINC00037
LBX2-AS1
LINC00675
ERVH48-1
RP11-445H22.4
IGF2BP2-AS1
LINC01638
FOXC2-AS1
DBET
UPAT
APTR
ST3GAL6-AS1
NBR2
LINC01614
lncRNA-HIT
Z38
LINC01503
LINC00483
TP53TG1
LOC344887
LINC00277
ITGB1
LINC02042
SBDSP1
RP11-160H22.5
XLOC_008466
SDPR-AS
CASC19
TOB1-AS1
LOC389332
LINC00365
FAM201A
RP11-181G12.2
ST8SIA6-AS1
LINC01561
MIR210HG
INXS
AC109322.1
LINC01510
CAR10
ZFPM2-AS1
