# Supplementary material for: SVDNVLDA: predicting lncRNA-disease associations by Singular Value Decomposition and node2vec
Source: BMC Bioinformatics. 2021 Nov 2;22:538. doi: 10.1186/s12859-021-04457-1 (PMC8561941; doi:10.1186/s12859-021-04457-1)
Supplement: Supplementary file 7 — Additional file 7. The complete case study results of pancreatic cancer. [file 12859_2021_4457_MOESM7_ESM.xlsx]

## Sheet: S7_PancreaticCancerResults
LncName
TNRC6C-AS1
FENDRR
FOXCUT
PCAT1
MBNL1-AS1
lnc-KCTD6-3
MIR31HG
CASC9
DGCR5
MORT
FGD5-AS1
BC200
MIR4697HG
DAOA-AS1
CASC11
NDM29
PCA3
WDFY3-AS2
BCAR4
lnc-Sox5
FAM3D-AS1
lnc-LCE5A-1
HCP5
lnc-AL355149.1-1
lncRNA625
HAR1A
LINC00460
FTX
TMPO-AS1
LINC00511
ZFAS1
RN7SL1
LINC01262
ZEB1-AS1
AC144450.1
HAGLR
FOXD2-AS1
FER1L4
RBM5-AS1
PICSAR
KCNQ1OT1
IFNG-AS1
DLG1-AS1
lnc-ZNF674-1
LRRC2-AS1
RPL34-AS1
LINC00982
PANDAR
FAM215A
AL031710.1
ENST00000537266
LINC01013
NAMA
GAPLINC
21A
LOC554202
FGF10-AS1
EGFR-AS1
ROR1-AS1
NRON
THOR
DCTN1-AS1
DISC1
HOXD-AS1
AIRN
LOC553103
MIR100HG
BCYRN1
DISC2
CASC15
ARAP1-AS1
RMST
IGF2AS
LINC00319
HAR1B
DDX11-AS1
SOX2-OT
LINC01296
WT1-AS
SNHG20
CCAL
PTCSC2
MIR137HG
HIT000218960
lncRNA-LET
LINC00707
LINC00176
LINC00641
TTN-AS1
GFRA1
LINC00520
UNC5B-AS1
SNHG12
LINC0086
LINC01315
AC062028.1
LINP1
LINK-A
EWSAT1
KCNK15-AS1
HOTAIRM1
LINC-UFC1
TINCR
EZR-AS1
NCK1-AS1
CTD-2574D22.4
C5orf66-AS1
LINC00355
MIR503HG
LINC00662
SChLAP1
EGOB
HOXA13
LINC02424
HIF1A-AS1
FOXP4-AS1
LINC00504
TUBA4B
SAMMSON
AK023948
CHRF
HOXA11-AS
LINC00161
LINC00461
uc002mbe.2
ELF3-AS1
DLEU1
LINC01082
CACS15
CCAT2
BOK-AS1
AC100786.1
snaR
LINC00598
CCDC144NL-AS1
AC007743.1
AC022075.3
CAHM
OR3A4
AC068282.1
ANCR
GPR65
FTH1P3
PINK1-AS
BLACAT1
gtl2-as
HIF1A-AS2
LOC284454
LncRNA-LALR1
HCG11
CCEPR
HAGLROS
PCAT7
CEBPA-AS1
ANRASSF1
LINCRNA-p21
SOX2OT
IGFBP7-AS1
CCHE1
AL590666.3
CASC8
NEAT1_2
BOKAS
YIYA
MIR17HG
DPP10-AS1
EgoA
GAS5-family
LINC01104
TC0101441
PCAT6
CDKN2B
RN7SK
HCG18
ZNRD1-AS1
LINC01426
ENST00000457799
SATB2-AS1
HMMR-AS1
ACTN4
lncSox4
LINC-NeD125
miR143HG
LINC00313
MIR7-3HG
lnc-DILC
GAS8-AS1
RPPH1
SNHG4
MATN1-AS1
GClnc1
CBR3-AS1
LINC00114
lncGPR107
ILF3-AS1
lncRNA-HEIH
RP11
lnc-HOST2
FAS-AS1
n340790
RP5-1024C24.1
LINC01234
CUDR
lncRNA00673
TPTE2P1
TRERNA
POU3F3
PAPAS
LINC01410
SLCO4A1-AS1
FOXC2-AS1
HIF2PUT
SOX2OTV7
HAND2-AS1
ADAMTS9-AS1
CERNA2
GABPB1-AS1
AL022322.2
lncRNA-AK058803
HOXB-AS1
DSCAM-AS1
PAR5
LINC00324
MIR4435-2HG
PTENP1
CTC-276P9.1
PTCSC3
XLOC_000303
XLOC_010588
NPTN-IT1
GACAT3
91H
PSMD6-AS1
SLC26A4-AS1
MINCR
BACE1-AS
BC040587
LINC00901
CACNA1G-AS1
LINC00968
SMAD5-AS1
CLMAT3
lncRNA-URHC
RUNX1-IT1
lncARSR
SNHG3
CAT104
MAPT-AS1
SRA
KRT19P3
CASC21
LINC00973
RNY3
NKILA
ASBEL
ITGB2-AS1
PARTICLE
FGFR3-AS1
FAM83H-AS1
DNM3OS
AWPPH
GNAS-AS1
SNHG17
lncBRM
lncUSMycN
AC091891.2
WEE2-AS1
AC004528.1
XIAP-AS1
RPSAP52
CASC7
lncRNA-MIF
UPF1
MYCNOS-01
LINC-ITGB1
DBH-AS1
LINC00173
CFLAR-AS1
AC025580.1
LINC-UBC1
NBAT1
SOX2
ncRAN
TUSC8
LINC01638
sONE
LINC01314
PICART1
FMR5
FMR6
AK027294
IGF2-AS
MNX1-AS1
LOC100130476
LINC00689
B3GALT5-AS1
aHIF
CADM3-AS1
PART1
AC125807.2
ESCCAL-5
ADARB2-AS1
l1pa16
LINC00271
uc.338
HANR
lncTCF7
LOC285194
PTPRG-AS1
FMR1-AS1
MYOSLID
ROR
uc001lsz
DRAIC
MYU
SNHG11
FBXL19-AS1
LINC01287
lncCAMTA1
SRA1
ZNF281
PAUPAR
LINC00963
LncRNA ROR
AOC4P
BORG
GASL1
HNF1A-AS
MIF-AS1
RAD51-AS1
lnc-ATB
MFI2
LINC01125
MIR22HG
HAR1
KIAA0125
NONRATT021972
LIFR-AS1
LSINCT1
LINC00312
LINC00657
ENST00000434223
CPS1-IT1
mer11c
SSTR5-AS1
LINC-POU3F3
lnc-THOR
EPEL
MESTIT1
MLK7-AS1
LEF1-AS1
SOX21-AS1
LINC01061
LINC00441
LINC00675
EPB41L4A-AS2
HLA-AS1
ATB
LET
LINC01139
HCG22
GPC3-AS1
lncRNA-EBIC
CALML3-AS1
LRRC75A-AS1
MT-LIPCAR
LINC00612
LINC00908
IPW
TRPM2-AS
PURPL
HOXA10-AS
PACERR
LINC01616
LINC00974
ATP6V1G2-DDX39B
LINC00115
ENTPD1-AS1
PCNA-AS1
MANCR
NCRUPAR
LINC00978
AC003681.1
NPAP1
FEZF1-AS1
LBCS
LINC00887
LOC109207222
CARLo-5
RAMP2-AS1
PCAT29
OTUD6B-AS1
SNHG5
TUC338
LINC00518
C21orf62-AS1
LSINCT5
PRAL
NR2F1-AS1
BM742401
GATA6-AS1
RMRP
MYLK-AS1
DCST1-AS1
MIR34AHG
LSINCT11
LSINCT3
LSINCT4
HOXC-AS3
lncRNA-422
KTN1-AS1
NNT-AS1
PEG10
MYCNOS
LINC00265
AC005696.4
AL121895.1
AP002380.1
AC008691.1
GMAN
NR027113
RNY1
RHPN1-AS1
Erbb4-IR
lncRNA-CIR
AC090510.3
DQ786243
LINC00858
LINC00926
DILC
lnc-OC1
FAL1
ERVH48-1
GACAT1
RP11-445H22.4
HOXB-AS3
LINC01614
lncRNA-HIT
SFTA1P
LINC00525
LINC00628
LINC00538
LINC01088
MUC20-OT1
RAB11B-AS1
PSMB8-AS1
CCND2-AS1
ASB16-AS1
LINC00470
MYCLo-4
PlncRNA-1
KCNQ1DN
HLA-F-AS1
KRTAP5-AS1
LINC00899
NEF
LSINCT7
LOC441178
INXS
AK001796
EIF3J-AS1
AL358334.2
PXN-AS1-L
AATBC
TP53TG1
MIR99AHG
MFI2-AS1
PCGEM1
NR2F2-AS1
IUR
MDC1-AS1
ecCEBPA
LINC01225
XLOC_010235
LINC01158
LSINCT2
LSINCT8
AL162457.1
LINC00160
LOC146880
AL359062
ZNFX1-AS1
NBR2
CASC2c
LINC00174
GIHCG
MA-LINC1
GATA6-AS
TCL6
LOC283070
GAS6-AS2
MYEF2
LINC00629
PHBP1
lnc-EGFR
SRHC
RP11-81H3.2
AB019562
RP11-334E6.12
CDKN2BAS
LINC00336
AC008392.1
GAS6-AS1
RP5-833A20.1
ASAP1-IT1
HTT-AS
ZXF2
FALEC
APTR
EMX2OS
LINC00665
RP11-838N2.4
CHIAP2
ZXF1
NAG7
INHBA-AS1
LINC00941
lncRNA-NEF
LOC730101
MALINC1
anti-NOS2A
NOS2
MYCLo-5
MYCLo-6
LL22NC03-N64E9.1
lncAGER
OECC
LncRNA-BCAT1
RP11-363E7.4
HOXC13-AS
LINC-OIP5
TALNEC2
FOXD3-AS1
LINC01354
AC026904.1
LSINCT10
LSINCT12
LSINCT6
LSINCT9
LINC00052
PRINS
RP11-552M11.4
LINC00339
IGFL2-AS1
LINC01018
OVCH1-AS1
LMCD1-AS1
AC007388.1
AL627422.2
AC022257.1
AC037441.1
AC092802.1
AC104809.1
BAALC-AS1
PCAT18
LINC00668
ST8SIA6-AS1
TRERNA1
HAS2-AS1
lncRNA-UCA1
UCC
PDIA3P
HEIH
PCAT14
AB073614
HOXA11
LINC00515
PCED1B-AS1
lncRNA-PRAL
TSlnc8
LUADT1
NRIR
ST3GAL6-AS1
LINC00572
AC023590.1
AC025580.3
AL139011.1
AL357033.4
MIR7515HG
lincRNA-ROR
LINC02418
PARROT
LINC01857
AC139887.2
LINC01419
FLJ33360
C14orf132
FAM83A-AS1
lncRNA-MVIH
LINC00221
LBX2-AS1
MT1JP
IGF2BP2-AS1
LINC01089
BDNF-AS
PTAR
KMT2E-AS1
LINC00467
PGM5-AS1
JPX
LINC00959
HOXA-AS3
RP11-600K15.1
ADAMTS9-AS2
OGFRP1
LINC00969
lncRNA-p21
BC032469
RERT
AC245452.1
MAGI2-AS3
SlncR1
PDIA3P1
NEXN-AS1
AK001058
LCAL6
SNHG8
BALR-2
Abhd11os
LINC00277
LINC01116
LINC01093
TPTEP1
SEMA3B-AS1
pancEts-1
LINC01561
DARS-AS1
BRE-AS1
lncRNA-ROR
PINCR
KRT7-AS
TDRG1
AL031595.2
BAIAP2-AS1
RP11-160H22.5
MIR210HG
LINC00565
MVIH
MAFG-AS1
TPT1-AS1
LOC344887
AC025263.1
SDPR-AS
LINC01503
LINC00337
LINC00857
LINC01194
RAET1K
LEIGC
CCND1
RMEL3
BLACAT2
AC138128.1
MSTO2P
LINC01436
ZNF667-AS1
LINC01510
PLAC2
ITGB1
LINC00667
BC029135
PROX1-AS1
LUNAR1
LINC01140
RP1-4514.2
RP11-909N17.3
PRNCR1
MSR1
LOC100507661
lnc-DC
LINC003121
FAM201A
PCBP2-OT1
UPAT
CTBP1-AS
HOXB13-AS1
TATDN1
X91348
FOXF1-AS1
GAS5-AS1
ZFPM2-AS1
RFPL1S
PAN
LINC00483
LINC01138
MDC1-AS
FR0348383
SUZ12P1
LINC00961
CRYBG3
SPINT1-AS1
RGMB-AS1
lnc01614
LINC00882
SNHG18
CADM1-AS1
LINC00704
AC109322.1
LINC00365
PCAN-R1
RNCR3
SBDSP1
GCRL1
MALAT2
LINC00210
LINC01433
VPS9D1-AS1
FLVCR1-AS1
LINC02042
LINC00037
LINC01186
Z38
XLOC_008466
LOC285758
LincRNAFEZF1-AS1
LINC01852
LOC440905
CAR10
PCAT19
TTTY15
RP11-181G12.2
MIR205HG
BX357664
LINC00341
EGOT
LOC389332
CASC19
LINC00850
TOB1-AS1
DBET
