# Supplementary material for: SVDNVLDA: predicting lncRNA-disease associations by Singular Value Decomposition and node2vec
Source: BMC Bioinformatics. 2021 Nov 2;22:538. doi: 10.1186/s12859-021-04457-1 (PMC8561941; doi:10.1186/s12859-021-04457-1)
Supplement: Supplementary file 8 — Additional file 8. The statistical overview of experimental data. [file 12859_2021_4457_MOESM8_ESM.xlsx]

## Sheet: Sheet1
Overview of LMDN
No. of lncRNA nodes	No. of miRNA nodes	No. of disease nodes	No. of lncRNA-disease edges	No. of lncRNA-miRNA edges	No. of miRNA-disease edges	Interaction density*
861	437	431	4517	16878	4189	0.015
Explication: The interaction density of MLDN was calculated by averaging the association rates of three subnetworks,the formulas was as following: 1/3×[4517/(861×431)+16878/(861×437)+4189/(437×431)]
